# Supplementary material for: Largescale Transcriptomics Analysis Suggests Over-Expression of BGH3, MMP9 and PDIA3 in Oral Squamous Cell Carcinoma
Source: PLoS One. 2016 Jan 8;11(1):e0146530. doi: 10.1371/journal.pone.0146530 (PMC4706424; doi:10.1371/journal.pone.0146530)
Supplement: S1 File — There are three supplementary sheets. Table A, information about the common DEGs in group I and group II. Table B, information about the DEGs in group I. Table C, information about the DEGs in group II. (XLSX) [file pone.0146530.s003.xlsx]

## Sheet: Table A
Table A. common DEGs in group I and group II
up-expressed genes					down-expressed genes
Entrez Gene ID	Gene Name	FC in Group I	FC in Group II		Entrez Gene ID	Gene Name	FC in Group I	FC in Group II
3486	IGFBP3	2.6257	2.0007		4118	MAL	0.0314	0.0631
871	SERPINH1	3.6219	2.0028		3851	KRT4	0.0243	0.07
4171	MCM2	2.2641	2.0031		3860	KRT13	0.056	0.1285
3914	LAMB3	3.3231	2.0058		7053	TGM3	0.0836	0.1434
87	ACTN1	2.3091	2.0059		5507	PPP1R3C	0.1073	0.1768
8323	FZD6	2.1253	2.0102		8909	ENDOU	0.096	0.1792
1308	COL17A1	2.3825	2.0124		11005	SPINK5	0.0983	0.1797
8974	P4HA2	2.3541	2.0183		8796	SCEL	0.122	0.1809
3655	ITGA6	2.9207	2.0218		10321	CRISP3	0.0267	0.204
10409	BASP1	2.0031	2.0218		84525	HOPX	0.3132	0.213
4478	MSN	2.3376	2.0222		2878	GPX3	0.2627	0.2406
3685	ITGAV	2.3201	2.0239		1087	CEACAM7	0.1666	0.2423
667	DST	2.1175	2.0381		5055	SERPINB2	0.4486	0.2456
3437	IFIT3	4.2529	2.039		26085	KLK13	0.2655	0.265
4747	NEFL	4.8749	2.0406		1577	CYP3A5	0.1884	0.2884
8772	FADD	2.1386	2.0552		7123	CLEC3B	0.1599	0.2898
2131	EXT1	2.046	2.0585		1048	CEACAM5	0.1817	0.2926
2919	CXCL1	6.8213	2.0621		10351	ABCA8	0.098	0.302
4052	LTBP1	2.2443	2.0675		5320	PLA2G2A	0.2016	0.3045
131578	LRRC15	4.1166	2.0696		634	CEACAM1	0.2028	0.3069
64135	IFIH1	2.2534	2.085		1562	CYP2C18	0.3052	0.3112
4015	LOX	4.3218	2.0882		2327	FMO2	0.351	0.3123
54739	XAF1	2.935	2.0885		218	ALDH3A1	0.2056	0.3175
1163	CKS1B	2.2365	2.0914		91851	CHRDL1	0.1183	0.3196
7037	TFRC	2.0829	2.0974		58528	RRAGD	0.2973	0.3232
3912	LAMB1	2.687	2.1056		5493	PPL	0.2334	0.3315
7272	TTK	2.0343	2.1117		6337	SCNN1A	0.2703	0.3323
9928	KIF14	2.6025	2.1131		7051	TGM1	0.3298	0.3342
57007	CXCR7	2.495	2.1314		347	APOD	0.286	0.3376
10457	GPNMB	2.0531	2.1406		11343	MGLL	0.2825	0.3426
1001	CDH3	6.4107	2.1507		57152	SLURP1	0.2022	0.3456
9319	TRIP13	2.8011	2.1518		4057	LTF	0.3145	0.3462
4061	LY6E	2.0299	2.1658		6387	CXCL12	0.3155	0.3564
79888	LPCAT1	2.4652	2.1715		1580	CYP4B1	0.1005	0.3582
3430	IFI35	2.3785	2.1747		1191	CLU	0.1834	0.3593
54541	DDIT4	2.1319	2.1997		23171	GPD1L	0.191	0.3629
9787	DLGAP5	2.3417	2.2072		10529	NEBL	0.2691	0.3714
11065	UBE2C	2.4886	2.2183		23242	COBL	0.3297	0.3749
4953	ODC1	3.1002	2.2211		1410	CRYAB	0.3935	0.3762
5803	PTPRZ1	3.7291	2.2325		3248	HPGD	0.3136	0.3776
2633	GBP1	3.6709	2.2445		2273	FHL1	0.2823	0.379
7453	WARS	2.8261	2.2492		25840	METTL7A	0.3039	0.3825
4237	MFAP2	3.932	2.2552		5178	PEG3	0.1428	0.384
8638	OASL	4.1746	2.2591		1346	COX7A1	0.2955	0.3857
6890	TAP1	2.4628	2.26		2568	GABRP	0.2317	0.3884
6591	SNAI2	3.1727	2.2622		2012	EMP1	0.3002	0.3893
4017	LOXL2	5.1992	2.2717		1893	ECM1	0.2428	0.3905
55353	LAPTM4B	2.3411	2.2837		3953	LEPR	0.1564	0.391
5796	PTPRK	2.0091	2.3021		23086	EXPH5	0.3076	0.3916
10630	PDPN	4.5937	2.3065		29760	BLNK	0.3032	0.4006
1284	COL4A2	4.0149	2.3498		23328	SASH1	0.2414	0.4024
4430	MYO1B	4.926	2.3713		11012	KLK11	0.3521	0.4206
9805	SCRN1	2.1491	2.3805		8000	PSCA	0.2411	0.4212
25932	CLIC4	2.0543	2.381		239	ALOX12	0.2659	0.425
6624	FSCN1	3.119	2.3925		4680	CEACAM6	0.339	0.4295
6659	SOX4	2.2144	2.3983		2312	FLG	0.1835	0.4298
9246	UBE2L6	2.3255	2.4263		6422	SFRP1	0.3287	0.4298
1277	COL1A1	3.7252	2.45		9407	TMPRSS11D	0.4525	0.4332
1075	CTSC	2.0879	2.4633		5740	PTGIS	0.4003	0.4365
3956	LGALS1	2.2806	2.4974		4585	MUC4	0.2226	0.4428
1288	COL4A6	5.3977	2.538		3400	ID4	0.2702	0.4467
2191	FAP	5.2217	2.5407		10874	NMU	0.3036	0.4471
4316	MMP7	3.0869	2.5412		6820	SULT2B1	0.4369	0.4477
793	CALB1	2.3985	2.5503		216	ALDH1A1	0.2508	0.4509
10403	NDC80	2.0323	2.5535		5753	PTK6	0.3287	0.4512
4599	MX1	2.4507	2.574		131	ADH7	0.2071	0.4549
5352	PLOD2	2.4078	2.6221		23508	TTC9	0.3337	0.4564
1687	DFNA5	4.0167	2.6424		2125	EVPL	0.4295	0.4591
5698	PSMB9	2.11	2.6868		9194	SLC16A7	0.3681	0.4625
5054	SERPINE1	2.8557	2.6883		360	AQP3	0.459	0.4625
1293	COL6A3	4.2134	2.7009		23175	LPIN1	0.289	0.4654
5217	PFN2	2.6207	2.7231		5307	PITX1	0.3419	0.466
4318	MMP9	6.4457	2.7379		8416	ANXA9	0.233	0.4694
10563	CXCL13	8.8904	2.7462		4129	MAOB	0.2736	0.471
3872	KRT17	16.0316	2.8222		5304	PIP	0.34	0.4711
1301	COL11A1	10.1393	2.8427		1805	DPT	0.2266	0.4732
2537	IFI6	8.0663	2.8431		5646	PRSS3	0.3483	0.4751
2697	GJA1	2.5835	2.8453		3866	KRT15	0.306	0.4787
4753	NELL2	3.8065	2.9011		1396	CRIP1	0.3975	0.483
3371	TNC	5.289	2.9208		9957	HS3ST1	0.4791	0.485
1829	DSG2	2.9579	2.965		9071	CLDN10	0.1904	0.4854
1282	COL4A1	5.7169	2.983		287	ANK2	0.2795	0.4856
5984	RFC4	2.2565	3.1509		8824	CES2	0.4129	0.487
1278	COL1A2	2.5285	3.1547		7850	IL1R2	0.4869	0.4882
10561	IFI44	2.7428	3.19		7739	ZNF185	0.3335	0.4892
6772	STAT1	2.8685	3.1927		90865	IL33	0.4227	0.4902
4072	EPCAM	2.3088	3.2054		11272	PRR4	0.2714	0.4912
6373	CXCL11	5.2764	3.2163		8850	KAT2B	0.3195	0.4919
1281	COL3A1	2.1623	3.2207		11170	FAM107A	0.2762	0.4934
91543	RSAD2	5.9521	3.2475		5348	FXYD1	0.4444	0.4934
4060	LUM	2.9443	3.3945		79071	ELOVL6	0.3652	0.497
1290	COL5A2	6.57	3.4585		7136	TNNI2	0.2995	0.4974
10512	SEMA3C	4.677	3.5062
5328	PLAU	6.8746	3.5507
10964	IFI44L	4.0001	3.6377
5947	RBP1	3.8839	3.6413
27074	LAMP3	3.1813	3.7263
4319	MMP10	22.5752	3.8619
3918	LAMC2	14.7955	3.8682
9447	AIM2	4.9667	3.896
4283	CXCL9	4.1735	3.9251
7045	TGFBI	4.2496	4.1054
3627	CXCL10	7.6192	4.1235
3429	IFI27	4.4048	4.1477
4322	MMP13	9.3777	4.1723
3434	IFIT1	3.4216	4.2968
4314	MMP3	24.7628	4.5243
684	BST2	4.1579	5.2577
9636	ISG15	7.8274	5.9383
5744	PTHLH	23.038	6.101
6696	SPP1	11.1302	6.4517
4321	MMP12	25.1997	7.7266
4312	MMP1	143.927	26.7654

## Sheet: Table B
Table B. DEGs in group I
up-expressed genes				down-expressed genes
Entrez Gene ID	FC	FDR		Entrez Gene ID	FC	FDR
4312	143.927	0		132724	0.0194	0
4321	25.1997	0		3851	0.0243	0
4314	24.7628	0		10321	0.0267	0
5744	23.038	0		49860	0.0278	0
4319	22.5752	0		4118	0.0314	0
3872	16.0316	0		3860	0.056	0
3624	15.722	0		22802	0.0667	0
3918	14.7955	0		54097	0.0807	0
144406	11.4539	0		7053	0.0836	0
6696	11.1302	0		196374	0.0935	0
8038	10.7954	0		8909	0.096	0
1301	10.1393	0		10351	0.098	0
115908	9.8497	0		11005	0.0983	0
4322	9.3777	0		440854	0.0988	0
10563	8.8904	0		1580	0.1005	0
26585	8.3727	0		4620	0.1067	0
2537	8.0663	0		85477	0.107	0
9636	7.8274	0		5507	0.1073	0
3627	7.6192	0		29943	0.1082	0
3868	7.323	0		84651	0.1161	0
9509	7.1638	0		91851	0.1183	0
5328	6.8746	0		8796	0.122	0
2919	6.8213	0		6707	0.1278	0
1290	6.57	0		51458	0.1285	0
4318	6.4457	0		441178	0.13	0
1001	6.4107	0		256691	0.1406	0
3576	6.2936	0		5178	0.1428	0
56300	6.1074	0		131177	0.1525	0
574414	6.0751	0		7103	0.1542	0
91543	5.9521	0		6779	0.1564	0
57451	5.8352	0		3953	0.1564	0
4102	5.7666	0		1675	0.1565	0
6278	5.739	0		83699	0.1577	0
1282	5.7169	0		7123	0.1599	0
11009	5.651	0		25890	0.1607	0
4105	5.4587	0		100506098	0.1657	0
1288	5.3977	0		1087	0.1666	0
3371	5.289	0		163351	0.1739	0
6373	5.2764	0		84952	0.1739	0
1289	5.2763	0		58	0.1809	0
2191	5.2217	0		1048	0.1817	0
6999	5.2145	0		1191	0.1834	0
4017	5.1992	0		2312	0.1835	0
6706	4.9986	0		7125	0.1841	0
9447	4.9667	0		1577	0.1884	0
1295	4.9597	0		83886	0.1891	0
83481	4.9384	0		9071	0.1904	0
4430	4.926	0		23171	0.191	0
4747	4.8749	0		3131	0.1922	0
7130	4.7586	0		79695	0.1935	0
3223	4.7523	0		50617	0.1954	0
94240	4.7195	0		9370	0.1958	0
10512	4.677	0		477	0.1969	0
10630	4.5937	0		28983	0.1982	0
55076	4.5893	0		4625	0.1982	0
6364	4.4487	0		7306	0.1997	0
3038	4.4151	0		4604	0.2006	0
3429	4.4048	0		5320	0.2016	0
129607	4.3596	0		57152	0.2022	0
4015	4.3218	0		634	0.2028	0
3437	4.2529	0		375791	0.2042	0
7045	4.2496	0		147645	0.2046	0
338324	4.2327	0		89778	0.2056	0
1293	4.2134	0		218	0.2056	0
760	4.2126	0		131	0.2071	0
7837	4.1853	0		55808	0.2097	0
8638	4.1746	0		169166	0.2107	0
4283	4.1735	0		1158	0.2114	0
684	4.1579	0		4151	0.2115	0
100129128	4.1515	0		7273	0.2143	0
1300	4.1355	0		92196	0.2177	0
131578	4.1166	0		8470	0.2191	0
56937	4.0766	0		9068	0.2191	0
6447	4.0683	0		55273	0.2212	0
3236	4.0345	0		4585	0.2226	0
7941	4.0217	0		9120	0.2228	0
1687	4.0167	0		116123	0.2263	0
1284	4.0149	0		1805	0.2266	0
10964	4.0001	0		2027	0.2277	0
256764	3.9553	0		2568	0.2317	0
6372	3.9415	0		10324	0.2324	0
4237	3.932	0		54544	0.233	0
23213	3.9174	0		8416	0.233	0
5947	3.8839	0		5010	0.2332	0
55107	3.8833	0		5493	0.2334	0
8601	3.8206	0		761	0.2337	0
4753	3.8065	0		151742	0.2353	0
1823	3.7562	0		9499	0.2365	0
404203	3.7514	0		143662	0.2368	0
5803	3.7291	0		286133	0.2388	0
1277	3.7252	0		4632	0.2389	0
1303	3.7221	0		124220	0.2394	0
2633	3.6709	0		83543	0.241	0
285761	3.6636	0		8000	0.2411	0
871	3.6219	0		23328	0.2414	0
387882	3.6176	0		1893	0.2428	0
9119	3.604	0		343990	0.2432	0
81831	3.5775	0		3977	0.2453	0
55601	3.5487	0		81617	0.2483	0
54829	3.5346	0		7049	0.2483	0
2201	3.5346	0		5837	0.2483	0
11226	3.5346	0		285386	0.2496	0
25902	3.5138	0		84708	0.2503	0
2151	3.4676	0		216	0.2508	0
27299	3.4329	0		84239	0.2581	0
3434	3.4216	0		92747	0.2584	0
55165	3.3845	0		4925	0.2586	0
9021	3.3577	0		8483	0.2591	0
55740	3.344	0		27179	0.2603	0
81792	3.3344	0		22807	0.2615	0
3914	3.3231	0		2878	0.2627	0
118430	3.3085	0		26085	0.2655	0
9435	3.3067	0		239	0.2659	0
3694	3.2984	0		9245	0.2667	0
81706	3.2873	0		11155	0.2667	0
597	3.2766	0		727897	0.2671	0
10644	3.2346	0		84518	0.2682	0
9582	3.2116	0		3880	0.2685	0
26499	3.2047	0		10529	0.2691	0
23516	3.2019	0		3400	0.2702	0
144455	3.1863	0		6337	0.2703	0
115362	3.1852	0		11272	0.2714	0
2214	3.1822	0		4129	0.2736	0
23657	3.1817	0		100128590	0.2739	0
27074	3.1813	0		11170	0.2762	0
6591	3.1727	0		148741	0.278	0
22795	3.1489	0		149428	0.2781	0
3667	3.143	0		124976	0.279	0
7162	3.1392	0		287	0.2795	0
8840	3.1255	0		116362	0.2812	0
6624	3.119	0		2273	0.2823	0
25907	3.1162	0		11343	0.2825	0
51050	3.1041	0		8788	0.2826	0
4939	3.1039	0		64798	0.2842	0
4953	3.1002	0		1571	0.2857	0
5743	3.0999	0		347	0.286	0
9454	3.0991	0		5212	0.2882	0
25975	3.0927	0		23175	0.289	0
6356	3.0899	0		389432	0.29	0
4316	3.0869	0		26084	0.2929	0
4688	3.0821	0		54869	0.2929	0
29887	3.0531	0		6920	0.2931	0
5266	3.0505	0		6588	0.2937	0
10468	3.0445	0		2681	0.2952	0
4233	3.039	0		79919	0.2953	0
9645	3.0314	0		1346	0.2955	0
375061	3.0253	0		8436	0.297	0
54210	3.0239	0		58528	0.2973	0
23767	3.0213	0		4969	0.2989	0
2863	3.0208	0		7136	0.2995	0
51191	3.0164	0		11045	0.2996	0
200315	2.9964	0		79844	0.3001	0
2150	2.9913	0		2012	0.3002	0
5999	2.9866	0		377677	0.3005	0
2195	2.9761	0		260293	0.3029	0
3553	2.975	0		29760	0.3032	0
1041	2.9676	0		10874	0.3036	0
151516	2.9595	0		25840	0.3039	0
1829	2.9579	0		1562	0.3052	0
4060	2.9443	0		5502	0.3054	0
10437	2.9393	0		53342	0.3054	0
143686	2.9352	0		221091	0.3055	0
54739	2.935	0		3866	0.306	0
5996	2.9258	0		2487	0.3065	0
1462	2.9224	0		54094	0.3067	0
3620	2.9219	0		23086	0.3076	0
388533	2.9216	0		57110	0.3083	0
3655	2.9207	0		51454	0.3113	0
3217	2.911	0		4703	0.3116	0
196051	2.9078	0		79153	0.3124	0
85301	2.9026	0		9022	0.3129	0
11098	2.8984	0		84525	0.3132	0
1594	2.8768	0		124975	0.3133	0
50507	2.8766	0		3248	0.3136	0
6772	2.8685	0		4057	0.3145	0
1469	2.8628	0		3557	0.3153	0
1116	2.8611	0		6387	0.3155	0
8542	2.8575	0		282996	0.3161	0
5054	2.8557	0		3075	0.3165	0
24145	2.852	0		10231	0.3165	0
1305	2.8499	0		84417	0.3169	0
586	2.8477	0		5239	0.3177	0
1294	2.8469	0		54682	0.318	0
1673	2.8449	0		144568	0.3187	0
64078	2.8274	0		8850	0.3195	0
7453	2.8261	0		2525	0.3208	0
9319	2.8011	0		143098	0.3223	0
6566	2.8005	0		284340	0.3228	0
7058	2.7995	0		57447	0.3239	0
26154	2.7933	0		4633	0.3243	0
54751	2.7917	0		140597	0.3245	0
28234	2.7752	0		5481	0.3255	0
29128	2.7655	0		58529	0.3255	0
10561	2.7428	0		10580	0.3261	0
11031	2.7392	0		5753	0.3287	0
3854	2.7181	0		6422	0.3287	0
1515	2.7169	0		4211	0.3294	0
5270	2.7092	0		91653	0.3294	0
7097	2.7024	0		23242	0.3297	0
114793	2.695	0		7051	0.3298	0
4837	2.6922	0		84706	0.3307	0
64108	2.6877	0		10551	0.3312	0
3912	2.687	0		6493	0.3329	0
1993	2.6766	0		1836	0.3331	0
22943	2.674	0		5166	0.3333	0
3772	2.6722	0		7739	0.3335	0
10085	2.6682	0		23508	0.3337	0
8577	2.6654	0		4008	0.3352	0
2212	2.6314	0		11197	0.3363	0
646	2.631	0		129446	0.3365	0
3486	2.6257	0		7134	0.3381	0
3575	2.6223	0		92304	0.3384	0
5217	2.6207	0		4680	0.339	0
26047	2.6087	0		5304	0.34	0
9928	2.6025	0		487	0.3401	0
84141	2.5936	0		266977	0.3408	0
9638	2.5933	0		1638	0.3409	0
7128	2.5907	0		492307	0.3411	0
54820	2.5889	0		11279	0.3412	0
22974	2.5858	0		5307	0.3419	0
2697	2.5835	0		13	0.3419	0
50515	2.5732	0		7033	0.3419	0
64761	2.5731	0		3488	0.3436	0
9213	2.5709	0		55268	0.345	0
3675	2.5653	0		29895	0.3451	0
2215	2.5572	0		23676	0.3454	0
256227	2.5522	0		51316	0.3456	0
55346	2.5372	0		5555	0.3464	0
339761	2.537	0		270	0.3478	0
119548	2.5345	0		9073	0.3479	0
24137	2.5329	0		5646	0.3483	0
1278	2.5285	0		4653	0.349	0
650	2.5269	0		57619	0.3491	0
9388	2.5132	0		79625	0.3496	0
347902	2.5109	0		1160	0.3496	0
4940	2.5064	0		4306	0.3497	0
441168	2.4995	0		2327	0.351	0
401115	2.4981	0		4051	0.3516	0
57007	2.495	0		11012	0.3521	0
991	2.4947	0		9452	0.3521	0
7852	2.4936	0		26577	0.3526	0
3149	2.4923	0		2139	0.3537	0
51330	2.4893	0		5563	0.3543	0
11065	2.4886	0		2053	0.3544	0
3861	2.4883	0		171024	0.3545	0
860	2.4867	0		5412	0.3552	0
284801	2.4833	0		79098	0.3581	0
2305	2.4779	0		28513	0.3584	0
79888	2.4652	0		285313	0.3588	0
6890	2.4628	0		10894	0.3592	0
113130	2.462	0		4250	0.3594	0
54742	2.4605	0		8406	0.3596	0
9833	2.4594	0		5224	0.3604	0
84648	2.4585	0		155465	0.3608	0
2921	2.456	0		339400	0.3619	0
7546	2.453	0		28965	0.363	0
4599	2.4507	0		442721	0.363	0
137392	2.4484	0		8434	0.363	0
26064	2.4469	0		4589	0.3631	0
55612	2.4447	0		5354	0.3634	0
65108	2.4436	0		22915	0.3642	0
406991	2.4308	0		54621	0.3645	0
1111	2.4308	0		79071	0.3652	0
5099	2.4202	0		5075	0.3652	0
6474	2.4185	0		283278	0.3653	0
3491	2.4144	0		8639	0.3655	0
84058	2.4117	0		201501	0.3667	0
6513	2.4113	0		6272	0.3672	0
5352	2.4078	0		58476	0.3677	0
84830	2.4042	0		84290	0.368	0
55785	2.4031	0		9194	0.3681	0
793	2.3985	0		56271	0.37	0
8061	2.3952	0		388610	0.3701	0
1051	2.3948	0		1066	0.3707	0
1308	2.3825	0		10345	0.3709	0
3589	2.3821	0		5350	0.3734	0
9837	2.3791	0		4093	0.3752	0
84962	2.3788	0		64388	0.3767	0
3430	2.3785	0		100286909	0.377	0
2359	2.3729	0		1356	0.3776	0
147920	2.3694	0		4246	0.3776	0
990	2.3645	0		9934	0.3819	0
11245	2.361	0		151473	0.3836	0
23566	2.3601	0		43849	0.3839	0
56648	2.3568	0		619423	0.3854	0
1307	2.3563	0		5346	0.3862	0
8974	2.3541	0		6338	0.3871	0
84624	2.3504	0		285834	0.3879	0
340719	2.3443	0		643008	0.3882	0
1021	2.3424	0		5325	0.3886	0
9787	2.3417	0		10974	0.389	0
55353	2.3411	0		26298	0.3895	0
100131262	2.3397	0		79582	0.3895	0
4478	2.3376	0		55534	0.3908	0
8900	2.3342	0		55930	0.392	0
728	2.3308	0		2674	0.3924	0
9246	2.3255	0		1410	0.3935	0
26872	2.3232	0		4239	0.3943	0
6424	2.3202	0		79933	0.3943	0
3685	2.3201	0		9413	0.3957	0
10544	2.3183	0		8048	0.397	0
64778	2.3168	0		5730	0.3971	0
163071	2.3166	0		1396	0.3975	0
4811	2.3161	0		316	0.3979	0
11274	2.3146	0		7356	0.3982	0
1029	2.3109	0		389376	0.3982	0
87	2.3091	0		7025	0.3984	0
8609	2.3089	0		26050	0.3995	0
4072	2.3088	0		5740	0.4003	0
50805	2.3033	0		22998	0.4005	0
136	2.2996	0		4892	0.4019	0
5738	2.299	0		730	0.4021	0
55771	2.2938	0		55224	0.4027	0
79669	2.2904	0		79627	0.4034	0
1464	2.2875	0		4950	0.4038	0
554202	2.2862	0		57822	0.4039	0
27032	2.286	0		4582	0.4044	0
85027	2.2807	0		844	0.4053	0
3956	2.2806	0		100506948	0.4056	0
637	2.2799	0		3606	0.4061	0
51474	2.2728	0		10819	0.4065	0
11254	2.2722	0		7169	0.4066	0
10635	2.2719	0		5083	0.407	0
7498	2.2702	0		79762	0.4089	0
3848	2.2689	0		340277	0.4101	0
7070	2.2661	0		79852	0.4102	0
4171	2.2641	0		10930	0.4102	0
11004	2.2626	0		2644	0.4114	0
92745	2.2589	0		1992	0.4117	0
8111	2.2575	0		100134361	0.4118	0
5984	2.2565	0		563	0.4119	0
64135	2.2534	0		8824	0.4129	0
90874	2.247	0		146330	0.413	0
10052	2.2467	0		6332	0.4133	0
4052	2.2443	0		4258	0.4156	0
7424	2.244	0		1879	0.4156	0
4783	2.2425	0		7108	0.4159	0
29028	2.2425	0		5308	0.4164	0
1163	2.2365	0		27250	0.4166	0
1514	2.2359	0		9712	0.417	0
54145	2.2341	0		55061	0.4174	0
8614	2.229	0		285556	0.4179	0
54443	2.2255	0		100507027	0.4181	0
100506718	2.2251	0		3579	0.4187	0
713	2.2232	0		130733	0.4187	0
9180	2.2218	0		84419	0.4193	0
7292	2.2182	0		948	0.4196	0
6713	2.2182	0		6542	0.4199	0
24147	2.2178	0		9590	0.4202	0
5654	2.2177	0		22798	0.4208	0
79783	2.2157	0		1036	0.4212	0
6659	2.2144	0		80341	0.4213	0
9619	2.2143	0		57562	0.4214	0
3084	2.2138	0		100506966	0.4219	0
221002	2.2124	0		51660	0.422	0
6351	2.2085	0		220965	0.4224	0
8630	2.2081	0		90865	0.4227	0
200933	2.2066	0		29765	0.423	0
9562	2.2065	0		55001	0.4244	0
23597	2.2016	0		64777	0.4251	0
23255	2.2015	0		4774	0.4254	0
1789	2.2009	0		10451	0.426	0
5069	2.1969	0		8766	0.4264	0
51514	2.196	0		2628	0.4265	0
6574	2.1959	0		23136	0.4266	0
10095	2.1919	0		163747	0.4276	0
54	2.1904	0		56920	0.4277	0
8357	2.1897	0		367	0.428	0
25903	2.1888	0		29841	0.4286	0
6362	2.1886	0		79785	0.4294	0
8651	2.1883	0		2125	0.4295	0
994	2.1881	0		56997	0.43	0
5329	2.1784	0		8613	0.4325	0
128488	2.1778	0		55607	0.4327	0
1123	2.1756	0		1366	0.4337	0
10808	2.1755	0		1428	0.4344	0
113115	2.175	0		57402	0.4347	0
374378	2.1749	0		6445	0.4348	0
2335	2.1739	0		79991	0.4351	0
6617	2.1725	0		79755	0.4356	0
4751	2.17	0		2110	0.4358	0
80131	2.167	0		26353	0.4359	0
24141	2.1648	0		23336	0.4362	0
165	2.1629	0		83992	0.4365	0
1281	2.1623	0		8490	0.4366	0
114904	2.16	0		6820	0.4369	0
285	2.1596	0		1524	0.4371	0
25800	2.1491	0		5087	0.4379	0
9805	2.1491	0		5569	0.438	0
84951	2.1442	0		146439	0.4391	0
79642	2.1391	0		400961	0.4392	0
23586	2.1387	0		7851	0.4397	0
8772	2.1386	0		258010	0.4398	0
2210	2.1353	0		23066	0.4398	0
645687	2.1338	0		645638	0.4401	0
54541	2.1319	0		825	0.441	0
81671	2.1285	0		135250	0.4421	0
3665	2.1279	0		192666	0.4423	0
7410	2.1276	0		115677	0.4428	0
8323	2.1253	0		2938	0.4429	0
3595	2.125	0		152831	0.4436	0
163782	2.1249	0		5570	0.4439	0
85236	2.1248	0		10800	0.444	0
4313	2.1243	0		8404	0.4442	0
4277	2.1225	0		5348	0.4444	0
3678	2.1205	0		53405	0.4445	0
29967	2.1184	0		36	0.4446	0
667	2.1175	0		79901	0.4446	0
4327	2.1169	0		343450	0.4448	0
154214	2.1167	0		4005	0.4454	0
10578	2.1162	0		3881	0.4456	0
344887	2.1152	0		685	0.4466	0
29940	2.114	0		6038	0.4471	0
5698	2.11	0		100506621	0.4483	0
121457	2.1033	0		5055	0.4486	0
79801	2.1028	0		7170	0.449	0
7472	2.1015	0		8736	0.4492	0
8460	2.1015	0		114905	0.4493	0
283209	2.1004	0		346389	0.4494	0
3383	2.0994	0		57134	0.4504	0
116832	2.0981	0		8557	0.4505	0
57718	2.0969	0		55796	0.4507	0
112399	2.0925	0		64787	0.4514	0
64208	2.0915	0		10396	0.452	0
132299	2.0914	0		55437	0.4522	0
1075	2.0879	0		126393	0.4524	0
7083	2.0864	0		9407	0.4525	0
3433	2.0859	0		115265	0.4536	0
100288985	2.0846	0		353322	0.4538	0
7037	2.0829	0		30845	0.4539	0
54206	2.0791	0		51705	0.4547	0
4103	2.0758	0		3899	0.455	0
100499467	2.0757	0		88	0.4551	0
55144	2.0754	0		57228	0.4565	0
149708	2.0749	0		3983	0.4573	0
23432	2.0732	0		79686	0.4578	0
11332	2.0694	0		360	0.459	0
27	2.0684	0		647024	0.4593	0
2535	2.064	0		54762	0.4594	0
1058	2.0618	0		443	0.4597	0
169044	2.0603	0		3709	0.4598	0
1591	2.0578	0		223	0.46	0
55215	2.0558	0		27347	0.4605	0
54209	2.0551	0		9700	0.4606	0
25932	2.0543	0		224	0.4608	0
54625	2.054	0		8671	0.4611	0
2297	2.0538	0		4645	0.4614	0
493869	2.0536	0		911	0.4619	0
10457	2.0531	0		283383	0.462	0
27122	2.0477	0		79085	0.4626	0
162394	2.046	0		79442	0.4631	0
2131	2.046	0		1755	0.4636	0
145389	2.0455	0		56204	0.4636	0
1062	2.044	0		2065	0.4637	0
10866	2.0427	0		150	0.4637	0
151963	2.0426	0		157310	0.4638	0
10609	2.0424	0		831	0.464	0
23528	2.0409	0		2173	0.4646	0
56265	2.0404	0		55287	0.4647	0
23428	2.0388	0		291	0.4656	0
10797	2.0365	0		1339	0.4657	0
8204	2.0346	0		2326	0.4659	0
7272	2.0343	0		358	0.4659	0
10403	2.0323	0		55312	0.466	0
80328	2.0302	0		25984	0.4684	0
113802	2.0301	0		27134	0.4684	0
4061	2.0299	0		80303	0.4685	0
332	2.0293	0		4212	0.4699	0
5351	2.0276	0		7105	0.4702	0
29126	2.025	0		92	0.4702	0
55630	2.0232	0		400916	0.4702	0
7296	2.023	0		22875	0.4705	0
10379	2.022	0		23635	0.4708	0
1848	2.0214	0		18	0.4712	0
10631	2.0205	0		168537	0.4712	0
160428	2.0204	0		84870	0.4712	0
286887	2.018	0		6470	0.4713	0
3002	2.0175	0		8522	0.4713	0
1033	2.0159	0		7168	0.4715	0
28826	2.0143	0		54941	0.4718	0
4600	2.0143	0		90523	0.4724	0
2207	2.0139	0		64236	0.4727	0
699	2.0132	0		55552	0.4729	0
6241	2.0126	0		123036	0.4729	0
857	2.0125	0		1847	0.474	0
84985	2.012	0		38	0.4742	0
6318	2.0111	0		4634	0.4742	0
81034	2.0108	0		91689	0.4744	0
5796	2.0091	0		5357	0.4749	0
9156	2.0078	0		474344	0.4753	0
27253	2.0041	0		6505	0.4758	0
90417	2.0038	0		58494	0.4765	0
10409	2.0031	0		3479	0.477	0
387914	2.0028	0		171425	0.4782	0
				2690	0.4783	0
				9737	0.4787	0
				9957	0.4791	0
				83989	0.4791	0
				85315	0.4796	0
				395	0.4797	0
				79875	0.4799	0
				137735	0.48	0
				7031	0.4803	0
				5105	0.4805	0
				57419	0.4808	0
				10170	0.4818	0
				126969	0.4825	0
				5506	0.4827	0
				7113	0.4844	0
				10742	0.4844	0
				8792	0.4847	0
				5226	0.485	0
				1999	0.4858	0
				5264	0.4859	0
				3680	0.4865	0
				130497	0.4867	0
				7850	0.4869	0
				1047	0.4872	0
				718	0.4872	0
				57211	0.4873	0
				220	0.4879	0
				54893	0.4889	0
				8648	0.4898	0
				57415	0.49	0
				56967	0.4902	0
				4606	0.4903	0
				10149	0.4907	0
				144100	0.491	0
				8842	0.4914	0
				441027	0.4925	0
				4286	0.4927	0
				5332	0.4928	0
				726	0.4929	0
				352999	0.4929	0
				7102	0.493	0
				23348	0.4935	0
				22885	0.4936	0
				10891	0.4936	0
				2104	0.4938	0
				201176	0.494	0
				126868	0.4949	0
				26960	0.4954	0
				1573	0.4957	0
				146862	0.4965	0
				100131138	0.4967	0
				120892	0.4974	0
				54756	0.4976	0
				196264	0.498	0
				245973	0.4983	0
				4781	0.4996	0
				51297	0.4996	0
				8997	0.5	0

## Sheet: Table C
Table C. DEGs in group II
up-expressed genes				down-expressed genes
Entrez Gene ID	FC	FDR		Entrez Gene ID	FC	FDR
4312	26.7654	0		4118	0.0631	0
4321	7.7266	0		3851	0.07	0
6696	6.4517	0		3860	0.1285	0
5744	6.101	0		7053	0.1434	0
9636	5.9383	0		5507	0.1768	0
684	5.2577	0		8909	0.1792	0
4314	4.5243	0		11005	0.1797	0
3434	4.2968	0		8796	0.1809	0
4322	4.1723	0		10321	0.204	0
3429	4.1477	0		84525	0.213	0
3627	4.1235	0		2878	0.2406	0
7045	4.1054	0		1087	0.2423	0
4283	3.9251	0		5055	0.2456	0
9447	3.896	0		26085	0.265	0
3918	3.8682	0		1577	0.2884	0
4319	3.8619	0		7123	0.2898	0
27074	3.7263	0		1048	0.2926	0
5947	3.6413	0		10351	0.302	0
10964	3.6377	0		5320	0.3045	0
8743	3.5625	0		634	0.3069	0
5328	3.5507	0		1562	0.3112	0
10512	3.5062	0		2327	0.3123	0
1290	3.4585	0		218	0.3175	0
4060	3.3945	0		91851	0.3196	0
91543	3.2475	0		58528	0.3232	0
1281	3.2207	0		5493	0.3315	0
6373	3.2163	0		6337	0.3323	0
4072	3.2054	0		7051	0.3342	0
6772	3.1927	0		347	0.3376	0
10561	3.19	0		11343	0.3426	0
1278	3.1547	0		57152	0.3456	0
5984	3.1509	0		4057	0.3462	0
1282	2.983	0		6387	0.3564	0
1829	2.965	0		1580	0.3582	0
3371	2.9208	0		1191	0.3593	0
4753	2.9011	0		23171	0.3629	0
2697	2.8453	0		3043	0.3679	0
2537	2.8431	0		10529	0.3714	0
1301	2.8427	0		23242	0.3749	0
3872	2.8222	0		1410	0.3762	0
10563	2.7462	0		3248	0.3776	0
4318	2.7379	0		2273	0.379	0
5217	2.7231	0		25840	0.3825	0
1293	2.7009	0		5178	0.384	0
5054	2.6883	0		1346	0.3857	0
5698	2.6868	0		2568	0.3884	0
6596	2.6821	0		2012	0.3893	0
1687	2.6424	0		1893	0.3905	0
3909	2.6369	0		3953	0.391	0
5352	2.6221	0		23086	0.3916	0
4599	2.574	0		51350	0.3994	0.0013
10403	2.5535	0		29760	0.4006	0
793	2.5503	0		23328	0.4024	0
4316	2.5412	0		11012	0.4206	0
2191	2.5407	0		8000	0.4212	0
1288	2.538	0		239	0.425	0
3428	2.5322	0		4680	0.4295	0
8091	2.5271	0		6422	0.4298	0
3956	2.4974	0		2312	0.4298	0
1075	2.4633	0		9407	0.4332	0.0001
1277	2.45	0.0042		5740	0.4365	0
9246	2.4263	0		7074	0.4388	0.0159
4651	2.4254	0		2532	0.4391	0
6659	2.3983	0		4585	0.4428	0
6624	2.3925	0		3400	0.4467	0
25932	2.381	0		10874	0.4471	0.0001
9805	2.3805	0		6820	0.4477	0.0001
4430	2.3713	0		8991	0.4495	0
1284	2.3498	0		216	0.4509	0
10630	2.3065	0		5753	0.4512	0.0008
5796	2.3021	0		131	0.4549	0
1287	2.2884	0		23508	0.4564	0
55353	2.2837	0		2125	0.4591	0
4017	2.2717	0		6698	0.4611	0
6591	2.2622	0		9194	0.4625	0
6890	2.26	0		360	0.4625	0.0001
8638	2.2591	0		23175	0.4654	0
9315	2.2587	0		5307	0.466	0
4237	2.2552	0		8416	0.4694	0
7453	2.2492	0		2205	0.47	0
2633	2.2445	0		4129	0.471	0
9111	2.2444	0		5304	0.4711	0
5803	2.2325	0		2528	0.4723	0
4953	2.2211	0		1805	0.4732	0
11065	2.2183	0		6363	0.4744	0
11335	2.2158	0		5646	0.4751	0
9787	2.2072	0		2354	0.4764	0
54541	2.1997	0		3866	0.4787	0
4644	2.1766	0		1672	0.4819	0
3430	2.1747	0		1396	0.483	0.0001
79888	2.1715	0		9314	0.4837	0.0034
351	2.1707	0		9957	0.485	0
4061	2.1658	0		9071	0.4854	0
5965	2.1539	0		4629	0.4855	0
9319	2.1518	0		287	0.4856	0
1001	2.1507	0		8824	0.487	0.0009
10457	2.1406	0		7850	0.4882	0.0001
86	2.139	0		7739	0.4892	0.0001
57007	2.1314	0		90865	0.4902	0
5359	2.1166	0		9322	0.4909	0
9928	2.1131	0		11272	0.4912	0
7272	2.1117	0		8850	0.4919	0
3912	2.1056	0		5348	0.4934	0
891	2.1016	0		11170	0.4934	0
7037	2.0974	0		79071	0.497	0
9768	2.097	0		7136	0.4974	0
3251	2.0923	0		55	0.4996	0
1163	2.0914	0
54739	2.0885	0
4015	2.0882	0
64135	2.085	0.0096
9976	2.0743	0
131578	2.0696	0
7153	2.0694	0
8626	2.0675	0
4052	2.0675	0
9891	2.0651	0.0014
2919	2.0621	0
2131	2.0585	0
8772	2.0552	0
4747	2.0406	0
983	2.0391	0
3437	2.039	0
667	2.0381	0
3685	2.0239	0
10051	2.0225	0
4478	2.0222	0
3655	2.0218	0
10409	2.0218	0
8974	2.0183	0
1308	2.0124	0
8323	2.0102	0
87	2.0059	0
3914	2.0058	0
4171	2.0031	0
871	2.0028	0
3161	2.0025	0
483	2.0011	0
3486	2.0007	0
