# Supplementary material for: Largescale Transcriptomics Analysis Suggests Over-Expression of BGH3, MMP9 and PDIA3 in Oral Squamous Cell Carcinoma
Source: PLoS One. 2016 Jan 8;11(1):e0146530. doi: 10.1371/journal.pone.0146530 (PMC4706424; doi:10.1371/journal.pone.0146530)
Supplement: S2 File — Table A, information about three primary modules. Table B, parameters of nodes in module B. (XLSX) [file pone.0146530.s004.xlsx]

## Sheet: Table A
Table A. information about three primary modules
module	nodes	density	quality	p-value
module A	7	0.333	0.875	0.001
module B	14	0.363	0.786	1.47e-05
module C	7	0.333	0.636	0.004
density = real inner-edge/ theoretical inner-edge
quality = inner-weight /（inner-weight + inter-weight）
p-value: One-Sided Mann-Whitney U Test

## Sheet: Table B
Table B. parameters of nodes in module B
node	average shortes distance to DEGs	degree
BGH3	1.27273	7
MMP9	1.36364	6
PGS1	1.45455	7
PGS2	1.45455	7
CO1A2	1.54545	6
CO1A1	1.72727	5
CO4A1	1.81818	5
CO4A2	1.90909	4
CO4A6	1.90909	4
MMP10	1.90909	4
MMP7	1.90909	4
PDIA1	2.18182	3
LUM	2.36364	1
P4HA2	3	1
